# Supplementary material for: A comprehensive long-read isoform analysis platform and sequencing resource for breast cancer
Source: Sci Adv. 2022 Jan 19;8(3):eabg6711. doi: 10.1126/sciadv.abg6711 (PMC8769553; doi:10.1126/sciadv.abg6711)
Supplement: Supplementary file 2 — Files S1 to S4 [file sciadv.abg6711_files_s1_to_s4.zip]

Archive with 4 entries (4 files):
- sciadv.abg6711_file_s1.xlsx
- sciadv.abg6711_file_s2.xlsx
- sciadv.abg6711_file_s3.xlsx
- sciadv.abg6711_file_s4.xlsx
